# Supplementary material for: Use of Ulva reticulata as a growth supplement for tomato (Solanum lycopersicum)
Source: PLoS One. 2022 Jun 27;17(6):e0270604. doi: 10.1371/journal.pone.0270604 (PMC9236269; doi:10.1371/journal.pone.0270604)
Supplement: S1 Fig — (XLSX) [file pone.0270604.s001.xlsx]

## Sheet: Sheet4_HID
0.699462	-0.133716
-0.744813	0.448033
0.879463	0.415222
0.046918	0.959077
-0.63474	-0.0268758

## Sheet: Sheet4_HID1
1.58041	1.07706
1.50173	1.39333
1.37569	1.29798
1.31118	1.42086
0.604584	-1.50368
0.976896	-1.91259
-1.69532	0.530788
-1.33362	1.03782
-2.52796	0.712403
-1.48853	0.0743679
-1.29801	-1.0482
-1.32046	-1.08937
-0.831928	0.262895
0.75791	-1.42985
2.38743	-0.823817

## Sheet: Sheet4_HID2
1.60845	-0.400271
-1.71273	1.34116
2.02237	1.24295
0.10789	2.87094
-1.45961	-0.0804513
1.58041	1.07706
1.50173	1.39333
1.37569	1.29798
1.31118	1.42086
0.604584	-1.50368
0.976896	-1.91259
-1.69532	0.530788
-1.33362	1.03782
-2.52796	0.712403
-1.48853	0.0743679
-1.29801	-1.0482
-1.32046	-1.08937
-0.831928	0.262895
0.75791	-1.42985
2.38743	-0.823817

## Sheet: MACRO- AND MICRONUTRIENT
		Macronutrients (mg/kg)					Micronutrients (mg/kg)					References
		N	P	K	Ca	Mg	Fe	Zn	Cu	B	Mn
1	Ulva reticulata (January)	3.4927	892.337	4177.07	13775.1	12528.1	2848.83	36.3016	6.58418	30.1543	1394.54	Present study
2	Ulva reticulata (March)	4.99367	690.947	6308.63	12522.6	12983.7	2213.02	19.9231	6.35137	43.4198	206.72	Present study
3	Ulva reticulata (April)	4.2024	758.971	6906.93	11051.4	12785	2385.61	28.0421	17.5466	57.6662	476.313	Present study
4	Ulva reticulata (May)	3.99367	768.186	7262.5	13613.1	12794	2909.68	30.5292	15.083	50.8602	777.582	Present study
5	Ulva reticulata	0.043	610	12000	19400	38500	991.03	24.41	8.61	44.82	392.51	Hong et al. (2007)
6	Ulva reticulata	3.37	1800	15400	1400	1400	1748	33	0.6		481	Ratana-arporn and Chirapart (2006)
7	Caulerpa lentilifera	1.99	10300	9700	7800	6300	93	26	22		79	Ratana-arporn and Chirapart (2006)
8	Caulerpa racemosa	0.93	1200	36100	59200	14500	154.02	12.22	2.73	8.23	5.02	Hong et al. (2007)
9	Kappaphycus alvarezii	0.03	168.1	19700	2275.52	2874.38	52.37	3.07	1.48		12.36	Rathore et al. 2008
10	Kappaphycus alvarezii	0.474	910	22500	6800	13300	190.03	21.24	9.93	5.72	5.44	Hong et al. (2007)
11	Sargassum mcclurei	1.303	820	12500	97600	17800	1301	33.92	10.92	46.84	159.42	Hong et al. (2007)
12	Hypnea valentiae	0.894	1130	14100	81300	50200	263.04	48.02	3.12	7.12	10.42	Hong et al. (2007)
13	Porphyra crispata	2.29	2040	10500	20200	8600	369.52	40.83	3.72	23.31	17.43	Hong et al. (2007)
14	Laurencia obtusa	0.712	620	64200	46300	26100	104.04	8.014	4.63	5.64	13.61	Hong et al. (2007)
15	Gracilaria tenuistipitata	0.049	1110	10800	10400	5800	128.81	37.13	14.92	643	1571.11	Hong et al. (2007)
16	Gelidiella acerosa	1.012	610	27300	79100	8200	2.72	23.33	3.64	5.84	5.43	Hong et al. (2007)

## Sheet: PCA PROXIMATE_HID
0.699462	-0.133716
-0.744813	0.448033
0.879463	0.415222
0.046918	0.959077
-0.63474	-0.0268758

## Sheet: PCA PROXIMATE_HID1
1.58041	1.07706
1.50173	1.39333
1.37569	1.29798
1.31118	1.42086
0.604584	-1.50368
0.976896	-1.91259
-1.69532	0.530788
-1.33362	1.03782
-2.52796	0.712403
-1.48853	0.0743679
-1.29801	-1.0482
-1.32046	-1.08937
-0.831928	0.262895
0.75791	-1.42985
2.38743	-0.823817

## Sheet: PCA PROXIMATE_HID2
1.60845	-0.400271
-1.71273	1.34116
2.02237	1.24295
0.10789	2.87094
-1.45961	-0.0804513
1.58041	1.07706
1.50173	1.39333
1.37569	1.29798
1.31118	1.42086
0.604584	-1.50368
0.976896	-1.91259
-1.69532	0.530788
-1.33362	1.03782
-2.52796	0.712403
-1.48853	0.0743679
-1.29801	-1.0482
-1.32046	-1.08937
-0.831928	0.262895
0.75791	-1.42985
2.38743	-0.823817

## Sheet: PCA MACRO & MICRO_HID
0.929819	-0.273692
0.962173	-0.0908115
0.685054	0.428337
0.441836	0.799423
0.751392	0.402967
0.896233	-0.315523
0.990964	-0.0532749
0.990193	-0.0561826
0.934611	-0.231504

## Sheet: PCA MACRO & MICRO_HID1
-0.231822	-1.19219
-0.513788	-0.985688
-0.466461	-1.02991
-0.298099	-1.07083
-0.56036	0.273268
-0.750469	-1.18651
-0.907	-0.747251
-0.587133	1.2493
-1.4564	-0.52125
-1.10317	-0.195172
-0.372834	1.49779
10.2212	-0.225266
-0.115678	2.04643
-1.02892	-0.38758
-0.116941	1.79855
-0.973615	-0.723805
-0.738498	1.40012

## Sheet: PCA MACRO & MICRO_HID2
7.67241	-5.26049
7.93938	-1.74544
5.65273	8.23284
3.64582	15.3653
6.20011	7.74522
7.39527	-6.0645
8.17695	-1.02397
8.17058	-1.07986
7.71195	-4.44963
-0.231822	-1.19219
-0.513788	-0.985688
-0.466461	-1.02991
-0.298099	-1.07083
-0.56036	0.273268
-0.750469	-1.18651
-0.907	-0.747251
-0.587133	1.2493
-1.4564	-0.52125
-1.10317	-0.195172
-0.372834	1.49779
10.2212	-0.225266
-0.115678	2.04643
-1.02892	-0.38758
-0.116941	1.79855
-0.973615	-0.723805
-0.738498	1.40012

[truncated: 3 more sheets: MACRO- AND MICRONUTRIENT (2)_HI, MACRO- AND MICRONUTRIENT (2)_H1, MACRO- AND MICRONUTRIENT (2)_H2]
