# Supplementary material for: Use of Ulva reticulata as a growth supplement for tomato (Solanum lycopersicum)
Source: PLoS One. 2022 Jun 27;17(6):e0270604. doi: 10.1371/journal.pone.0270604 (PMC9236269; doi:10.1371/journal.pone.0270604)
Supplement: S2 Fig — (XLSX) [file pone.0270604.s002.xlsx]

## Sheet: graph-030122
		Treatment	1	2	3	4	5	6	7	8	9	10	11	12	13	14	15	16
		Control		4.14	4.58	8.22	13.62	15.6	36.58	54.66	73.58	94.7	122.3	135.7	138.5
U. reticulata		5% Extract "A"		3.64	4.26	7.38	11.04	12.66	29.28	49.44	70.16	81.22	105.9	115.42	118.38
Extract "A"		10% Extract "A"		4.14	4.76	8.16	13.48	14.76	35.92	59.2	80.18	92.76	112.98	121.52	127.2
		20% Extract "A"		3.98	4.92	9.08	15.66	18.3	40	62.62	88.5	100.36	130.3	137.68	141.2
		30% Extract "A"		3.86	4.72	8.32	14	16.58	39.8	68.6	91.7	107	128.04	153.2	153.8
		40% Extract "A"		3.38	4.08	8.76	14.96	17.82	40.4	61.06	87.64	102.7	126.9	142.4	149.2
		50% Extract "A"		3.86	5.16	8.92	15.3	19.18	42.34	66.34	94.5	108.82	136.7	146.78	156.4
U. reticulata		5% Extract "B"		4.11667	4.84	8.92	14.36	17.26	36.22	55.56	80.1	97.36	127.64	139.3	148.6
Extract "B"		10% Extract "B"		4.23333	4.78	8.98	14.5	17.28	39.4	62.36	78.1	91.8	111.9	128.96	133.6
		20% Extract "B"		3.98333	4.72	7.74	14.16	17.32	37.08	58.28	71.86	84.56	105.52	129.2	140.3
		30% Extract "B"		4.15	4.76	9.02	15.9	19.14	44.28	68.74	91.68	104.96	124.88	139.94	146.6
		40% Extract "B"		3.18333	4.5	8.12	9.36	14.9	18.52	69.38	91.44	101.86	113.58	151.6	152.8
		50% Extract "B"		3.58333	4.76	13.94	16.02	37.9	46.52	65.14	86.9	129.3	139.76	148.7	150.8
