# Supplementary material for: Use of Ulva reticulata as a growth supplement for tomato (Solanum lycopersicum)
Source: PLoS One. 2022 Jun 27;17(6):e0270604. doi: 10.1371/journal.pone.0270604 (PMC9236269; doi:10.1371/journal.pone.0270604)
Supplement: S3 Fig — (XLSX) [file pone.0270604.s003.xlsx]

## Sheet: Fruit quality
Fruit quality data
Treatments	Firmness (N mm-1)	Total soluble solids (°Brix)	Total titratable acidity (g L-1)	Ascorbic acid (mg 100 g-1)	Lycopene (mg 100 mL-1)	Beta-carotene (mg 100 mL-1)
Control	0.948333	3.56	0.42752	18.4053	0.166906	0.042474
U. reticulata
Extract "A"
0.05	1.04	3.56	0.31872	20.3677	0.169082	0.041448
0.1	1.28833	3.5	0.3792	28.2847	0.196193	0.057313
0.2	1.02333	3.96	0.3776	31.262	0.372301	0.0804173
0.3	1.12167	4.075	0.3456	22.8713	0.27287	0.043397
0.4	0.885	3.84	0.35456	27.8787	0.448503	0.065805
0.5	1.00833	4.2	0.3696	21.3827	0.120655	0.035809
U. reticulata
Extract "B"
0.05	1.43667	3.625	0.35712	23.6157	0.51934	0.074185
0.1	1.24167	3.625	0.392	23.6157	0.252044	0.055377
0.2	1.12833	4	0.38272	23.751	0.284282	0.046936
0.3	1.065	3.7	0.36608	27.405	0.631388	0.080484
0.4	0.743333	4.06	0.39808	24.8337	0.104764	0.043102
0.5				28.623	0.30665	0.095249

## Sheet: PCA_HID
	-2.04514	-1.12006	1.88591	-0.577484	0.683927	0.223401	0.996086	-1.75627	-0.266754	2.28059	-0.30403	-0.190146
	-0.941657	-1.47613	-1.63139	-1.26383	-0.625661	0.100265	-0.707843	1.9416	-1.048	1.82054	0.682355	0.573036
	0.6636	-1.02044	0.730869	0.312306	-1.2972	-0.678526	-0.574824	0.255391	2.77246	0.861911	0.787232	-0.18068
	1.4213	1.64933	0.389575	0.242493	-0.412234	-0.0466057	1.36775	1.50464	0.408653	0.263469	-1.58642	-1.60924
	-0.765313	0.0821698	-1.47587	0.567377	0.198537	-0.0592046	1.62467	0.193607	-0.309646	-0.355751	2.38984	-0.930938
	0.850782	1.14934	-0.445271	-0.929805	0.24858	-0.306875	1.773	0.5065	0.598823	-0.152248	-0.267647	2.3715
	-2.15721	0.504696	-0.854577	0.758693	0.0942972	0.213595
	1.97718	-1.55827	-0.428707	0.59939	0.682188	0.147831
	-0.0563902	-1.12443	0.770137	0.417118	-0.109235	-0.120128
	-0.681257	0.128932	-0.107525	0.788442	0.385625	-0.199153
	2.21625	0.404198	0.0600935	-0.619466	1.02109	-0.180796
	-2.09413	1.5519	0.599275	-0.279994	-0.221447	-0.0256986

## Sheet: PCA2_HID
	-2.08904	-0.965659	2.02964	-0.605186	0.725813	0.186233	0.955483	-1.84247	-0.197914	2.30295	-0.340858	-0.0548677
	-0.960979	-1.53783	-1.62544	-1.3461	-0.626863	0.174683	-0.664969	1.95214	-1.15318	1.85589	0.715064	0.480685
	0.654311	-1.09835	0.798924	0.313069	-1.3569	-0.560936	-0.573543	0.382546	2.79906	0.89386	0.776862	-0.238769
	1.45202	1.64597	0.316962	0.264479	-0.419543	-0.0735312	1.43039	1.43364	0.345158	0.291321	-1.71645	-1.58682
	-0.759694	0.0514591	-1.538	0.589231	0.198649	-0.0581076	1.68017	0.0961824	-0.31271	-0.323388	2.36024	-1.079
	0.879101	1.12396	-0.514873	-0.953357	0.230685	-0.370159	1.79346	0.594215	0.590677	-0.182334	-0.147009	2.40753
	-2.16316	0.584077	-0.911633	0.783001	0.133743	0.191696
	1.97356	-1.70126	-0.370855	0.630079	0.65156	0.197804
	-0.0760755	-1.13508	0.854791	0.4297	-0.12327	-0.0703225
	-0.681314	0.145306	-0.11478	0.828484	0.382956	-0.216349
	2.24182	0.327986	0.0499328	-0.617999	0.991159	-0.247186
	-2.09288	1.71439	0.551634	-0.291657	-0.180424	-0.0982123
	1.62234	0.845036	0.473703	-0.0237473	-0.607563	0.944387

## Sheet: PCA1_HID
	-2.04514	-1.12006	1.88591	-0.577484	0.683927	0.223401	0.996086	-1.75627	-0.266754	2.28059	-0.30403	-0.190146
	-0.941657	-1.47613	-1.63139	-1.26383	-0.625661	0.100265	-0.707843	1.9416	-1.048	1.82054	0.682355	0.573036
	0.6636	-1.02044	0.730869	0.312306	-1.2972	-0.678526	-0.574824	0.255391	2.77246	0.861911	0.787232	-0.18068
	1.4213	1.64933	0.389575	0.242493	-0.412234	-0.0466057	1.36775	1.50464	0.408653	0.263469	-1.58642	-1.60924
	-0.765313	0.0821698	-1.47587	0.567377	0.198537	-0.0592046	1.62467	0.193607	-0.309646	-0.355751	2.38984	-0.930938
	0.850782	1.14934	-0.445271	-0.929805	0.24858	-0.306875	1.773	0.5065	0.598823	-0.152248	-0.267647	2.3715
	-2.15721	0.504696	-0.854577	0.758693	0.0942972	0.213595
	1.97718	-1.55827	-0.428707	0.59939	0.682188	0.147831
	-0.0563902	-1.12443	0.770137	0.417118	-0.109235	-0.120128
	-0.681257	0.128932	-0.107525	0.788442	0.385625	-0.199153
	2.21625	0.404198	0.0600935	-0.619466	1.02109	-0.180796
	-2.09413	1.5519	0.599275	-0.279994	-0.221447	-0.0256986
